# Supplementary material for: Modelling and analysis of penetration resistance of probes in cultivated soils
Source: PLoS One. 2023 Jan 17;18(1):e0280525. doi: 10.1371/journal.pone.0280525 (PMC9844894; doi:10.1371/journal.pone.0280525)
Supplement: S1 File — (XLSX) [file pone.0280525.s001.xlsx]

## Sheet: water content10%
displacement（mm)	experiment value	experiment value	experiment value	theoretical value	theoretical value	theoretical value
0	0	0	0	0	0	0
20.387	2.331	2.222	3.476	2.54207	7.54834	20.5256
40.377	4.805	10.453	35.227	5.07742	15.0804	41.0755
60.371	7.979	19.588	80.562	7.65262	22.7478	61.9974
80.382	11.702	27.611	113.243	10.2668	30.5379	83.2731
100.388	15.246	32.782	137.093	12.9147	38.4347	104.858
120.356	16.934	39.136	163.377	15.5899	46.4267	126.718
140.352	18.198	50.148	184.585	18.2994	54.5179	148.855
160.364	20.134	54.095	200.619	21.04	62.7062	171.272
180.367	21.941	63.624	230.265	23.8069	70.9768	193.905
199.568	25.33	77.96	270.56	26.4875	78.9933	215.865
displacement（mm)	density1.1g/cm³	density1.2g/cm³	density1.3g/cm³
0	0	0	0
20.387	2.331	2.222	3.476
40.377	4.805	10.453	35.227
60.371	7.979	19.588	80.562
80.382	11.702	27.611	113.243
100.388	15.246	32.782	137.093
120.356	16.934	39.136	163.377
140.352	18.198	50.148	184.585
160.364	20.134	54.095	200.619
180.367	21.941	63.624	230.265
199.568	25.33	77.96	270.56

## Sheet: water content15%
displacement（mm)	experiment value	experiment value	experiment value	theoretical value	theoretical value	theoretical value
0	0	0	0	0	0	0
20.386	3.337	0.625	2.99	1.62321	4.81683	13.1014
40.376	5.84	7.121	18.7035	3.21736	9.54812	25.9733
60.371	6.675	13.478	38.6585	4.81435	14.2885	38.8697
80.384	8.065	18.027	55.937	6.41523	19.041	51.7861
100.366	9.526	22.298	68.035	8.01605	23.794	64.7366
120.353	11.751	26.291	80.446	9.61969	28.5561	77.7003
140.353	13.141	30.562	96.6465	11.2268	33.329	90.6876
160.365	14.115	35.806	105.998	12.8372	38.1125	103.708
180.365	16.2	42.581	128.213	14.4491	42.9009	116.753
199.567	18.982	48.997	155.295	15.9989	47.5054	129.287
displacement（mm)	density1.1g/cm³	density1.2g/cm³	density1.3g/cm³
0	0	0	0
20.386	3.337	0.625	2.99
40.376	5.84	7.121	18.7035
60.371	6.675	13.478	38.6585
80.384	8.065	18.027	55.937
100.366	9.526	22.298	68.035
120.353	11.751	26.291	80.446
140.353	13.141	30.562	96.6465
160.365	14.115	35.806	105.998
180.365	16.2	42.581	128.213
199.567	18.982	48.997	155.295

## Sheet: water content20%
displacement（mm)	experiment value	experiment value	experiment value	theoretical value	theoretical value	theoretical value
0	0	0	0	0	0	0
20.366	0.861	3.358	3.336	0.640433	1.90035	5.17409
40.358	2.132	6.858	8.998	1.2699	3.7684	10.2558
60.353	2.596	9.783	14.938	1.90026	5.63956	15.3456
80.359	3.463	10.342	20.46	2.53176	7.5145	20.4467
100.366	4.244	12.223	24.452	3.16407	9.39143	25.5492
120.362	4.539	13.029	29	3.79683	11.2695	30.6613
140.154	5.043	15.164	36.222	4.4239	13.0763	35.5783
140.353	5.083	15.383	36.332	4.43021	13.1507	35.7808
160.356	5.216	17.043	39.767	5.06476	15.0359	40.9113
180.365	5.471	18.653	45.568	5.70028	16.9231	46.0493
199.543	6.114	20.834	50.007	6.31013	18.7349	50.9868
displacement（mm)	density1.1g/cm³	density1.2g/cm³	density1.3g/cm³
0	0	0	0
20.366	0.861	3.358	3.336
40.358	2.132	6.858	8.998
60.353	2.596	9.783	14.938
80.359	3.463	10.342	20.46
100.366	4.244	12.223	24.452
120.362	4.539	13.029	29
140.154	5.043	15.164	36.222
140.353	5.083	15.383	36.332
160.356	5.216	17.043	39.767
180.365	5.471	18.653	45.568
199.543	6.114	20.834	50.007
